# Supplementary material for: The Heat Shock Protein 60 and Pap1 Participate in the Sporothrix schenckii-Host Interaction
Source: J Fungi (Basel). 2021 Nov 12;7(11):960. doi: 10.3390/jof7110960 (PMC8620177; doi:10.3390/jof7110960)
Supplement: Supplementary file 1 [file jof-07-00960-s001.zip]

Archive with 1 entries (1 files):
- jof-1450343-supplementary.pdf
